# Supplementary material for: Optimal Threshold Determination for Interpreting Semantic Similarity and Particularity: Application to the Comparison of Gene Sets and Metabolic Pathways Using GO and ChEBI
Source: PLoS One. 2015 Jul 31;10(7):e0133579. doi: 10.1371/journal.pone.0133579 (PMC4521860; doi:10.1371/journal.pone.0133579)
Supplement: S1 File — (TXT) [file pone.0133579.s001.txt]

USING WANG
====================================================
Comparison of the boxes Intra-groups and Inter-groups
	Welch Two Sample t-test

data:  bxthreshold$value by bxthreshold$set
t = 38.1255, df = 1509.259, p-value < 2.2e-16
alternative hypothesis: true difference in means is not equal to 0
95 percent confidence interval:
 0.2440855 0.2705639
sample estimates:
 mean in group Intra-groups mean in group Inter-groups 
                  0.5604704                   0.3031457 

====================================================
Comparison of the boxes [ [1] neurotransmitter gated ion channel ] and [ [1] vs [2] ]
	Welch Two Sample t-test

data:  t1 and t2
t = 37.1811, df = 1481.755, p-value < 2.2e-16
alternative hypothesis: true difference in means is not equal to 0
95 percent confidence interval:
 0.242434 0.269439
sample estimates:
mean of x mean of y 
0.5590821 0.3031457 

====================================================
Comparison of the boxes [ [2] phosphatidylinositol-kinase ] and [ [1] vs [2] ]
	Welch Two Sample t-test

data:  t1 and t2
t = 14.4375, df = 47.838, p-value < 2.2e-16
alternative hypothesis: true difference in means is not equal to 0
95 percent confidence interval:
 0.2489678 0.3295409
sample estimates:
mean of x mean of y 
0.5924000 0.3031457 

====================================================
====================================================

USING LIN
====================================================
Comparison of the boxes Intra-groups and Inter-groups
	Welch Two Sample t-test

data:  bxthreshold$value by bxthreshold$set
t = 54.6232, df = 1112.372, p-value < 2.2e-16
alternative hypothesis: true difference in means is not equal to 0
95 percent confidence interval:
 0.3766621 0.4047302
sample estimates:
 mean in group Intra-groups mean in group Inter-groups 
                  0.6922222                   0.3015261 

====================================================
Comparison of the boxes [ [3] neurotransmitter gated ion channel ] and [ [3] vs [4] ]
	Welch Two Sample t-test

data:  t1 and t2
t = 53.8306, df = 1135.439, p-value < 2.2e-16
alternative hypothesis: true difference in means is not equal to 0
95 percent confidence interval:
 0.3759084 0.4043477
sample estimates:
mean of x mean of y 
0.6916541 0.3015261 

====================================================
Comparison of the boxes [ [4] phosphatidylinositol-kinase ] and [ [3] vs [4] ]
	Welch Two Sample t-test

data:  t1 and t2
t = 22.6811, df = 53.534, p-value < 2.2e-16
alternative hypothesis: true difference in means is not equal to 0
95 percent confidence interval:
 0.3680654 0.4394602
sample estimates:
mean of x mean of y 
0.7052889 0.3015261 
