# Supplementary material for: Optimal Threshold Determination for Interpreting Semantic Similarity and Particularity: Application to the Comparison of Gene Sets and Metabolic Pathways Using GO and ChEBI
Source: PLoS One. 2015 Jul 31;10(7):e0133579. doi: 10.1371/journal.pone.0133579 (PMC4521860; doi:10.1371/journal.pone.0133579)
Supplement: S2 File — (TXT) [file pone.0133579.s002.txt]

USING WANG
====================================================
Comparison of the boxes Intra-groups and Inter-groups
	Welch Two Sample t-test

data:  bxthreshold$value by bxthreshold$set
t = 72.831, df = 4477.641, p-value < 2.2e-16
alternative hypothesis: true difference in means is not equal to 0
95 percent confidence interval:
 0.2248145 0.2372526
sample estimates:
 mean in group Intra-groups mean in group Inter-groups 
                  0.5320959                   0.3010623 

====================================================
Comparison of the boxes [ [3] neurotransmitter gated ion channel ] and [ [3] vs [6] ]
	Welch Two Sample t-test

data:  t1 and t2
t = 43.0566, df = 1251.856, p-value < 2.2e-16
alternative hypothesis: true difference in means is not equal to 0
95 percent confidence interval:
 0.2399260 0.2628341
sample estimates:
mean of x mean of y 
0.5590821 0.3077021 

====================================================
Comparison of the boxes [ [3] neurotransmitter gated ion channel ] and [ [2] vs [3] ]
	Welch Two Sample t-test

data:  t1 and t2
t = 59.0158, df = 1491.162, p-value < 2.2e-16
alternative hypothesis: true difference in means is not equal to 0
95 percent confidence interval:
 0.3767846 0.4026927
sample estimates:
mean of x mean of y 
0.5590821 0.1693435 

====================================================
Comparison of the boxes [ [3] neurotransmitter gated ion channel ] and [ [3] vs [4] ]
	Welch Two Sample t-test

data:  t1 and t2
t = 37.1811, df = 1481.755, p-value < 2.2e-16
alternative hypothesis: true difference in means is not equal to 0
95 percent confidence interval:
 0.242434 0.269439
sample estimates:
mean of x mean of y 
0.5590821 0.3031457 

====================================================
Comparison of the boxes [ [3] neurotransmitter gated ion channel ] and [ [1] vs [3] ]
	Welch Two Sample t-test

data:  t1 and t2
t = 31.1884, df = 1569.125, p-value < 2.2e-16
alternative hypothesis: true difference in means is not equal to 0
95 percent confidence interval:
 0.1818765 0.2062887
sample estimates:
mean of x mean of y 
0.5590821 0.3649995 

====================================================
Comparison of the boxes [ [3] neurotransmitter gated ion channel ] and [ [3] vs [5] ]
	Welch Two Sample t-test

data:  t1 and t2
t = 10.8119, df = 1333.934, p-value < 2.2e-16
alternative hypothesis: true difference in means is not equal to 0
95 percent confidence interval:
 0.07045345 0.10168709
sample estimates:
mean of x mean of y 
0.5590821 0.4730119 

====================================================
Comparison of the boxes [ [6] tyrosine-protein kinase receptor ] and [ [3] vs [6] ]
	Welch Two Sample t-test

data:  t1 and t2
t = 59.0588, df = 2996.211, p-value < 2.2e-16
alternative hypothesis: true difference in means is not equal to 0
95 percent confidence interval:
 0.1676870 0.1792038
sample estimates:
mean of x mean of y 
0.4811474 0.3077021 

====================================================
Comparison of the boxes [ [6] tyrosine-protein kinase receptor ] and [ [2] vs [6] ]
	Welch Two Sample t-test

data:  t1 and t2
t = 72.2525, df = 1044.902, p-value < 2.2e-16
alternative hypothesis: true difference in means is not equal to 0
95 percent confidence interval:
 0.2961702 0.3127061
sample estimates:
mean of x mean of y 
0.4811474 0.1767093 

====================================================
Comparison of the boxes [ [6] tyrosine-protein kinase receptor ] and [ [4] vs [6] ]
	Welch Two Sample t-test

data:  t1 and t2
t = 28.4958, df = 1114.939, p-value < 2.2e-16
alternative hypothesis: true difference in means is not equal to 0
95 percent confidence interval:
 0.1068551 0.1226584
sample estimates:
mean of x mean of y 
0.4811474 0.3663907 

====================================================
Comparison of the boxes [ [6] tyrosine-protein kinase receptor ] and [ [1] vs [6] ]
	Welch Two Sample t-test

data:  t1 and t2
t = 55.141, df = 2825.433, p-value < 2.2e-16
alternative hypothesis: true difference in means is not equal to 0
95 percent confidence interval:
 0.1531255 0.1644172
sample estimates:
mean of x mean of y 
0.4811474 0.3223761 

====================================================
Comparison of the boxes [ [6] tyrosine-protein kinase receptor ] and [ [5] vs [6] ]
	Welch Two Sample t-test

data:  t1 and t2
t = 65.6026, df = 1275.688, p-value < 2.2e-16
alternative hypothesis: true difference in means is not equal to 0
95 percent confidence interval:
 0.2481330 0.2634312
sample estimates:
mean of x mean of y 
0.4811474 0.2253653 

====================================================
Comparison of the boxes [ [2] histone ] and [ [2] vs [3] ]
	Welch Two Sample t-test

data:  t1 and t2
t = 16.1572, df = 45.149, p-value < 2.2e-16
alternative hypothesis: true difference in means is not equal to 0
95 percent confidence interval:
 0.4452547 0.5720583
sample estimates:
mean of x mean of y 
0.6780000 0.1693435 

====================================================
Comparison of the boxes [ [2] histone ] and [ [2] vs [6] ]
	Welch Two Sample t-test

data:  t1 and t2
t = 15.9264, df = 45.113, p-value < 2.2e-16
alternative hypothesis: true difference in means is not equal to 0
95 percent confidence interval:
 0.4379003 0.5646812
sample estimates:
mean of x mean of y 
0.6780000 0.1767093 

====================================================
Comparison of the boxes [ [2] histone ] and [ [2] vs [4] ]
	Welch Two Sample t-test

data:  t1 and t2
t = 16.5124, df = 46.774, p-value < 2.2e-16
alternative hypothesis: true difference in means is not equal to 0
95 percent confidence interval:
 0.4605996 0.5884204
sample estimates:
mean of x mean of y 
  0.67800   0.15349 

====================================================
Comparison of the boxes [ [2] histone ] and [ [1] vs [2] ]
	Welch Two Sample t-test

data:  t1 and t2
t = 16.5884, df = 45.136, p-value < 2.2e-16
alternative hypothesis: true difference in means is not equal to 0
95 percent confidence interval:
 0.4587952 0.5855905
sample estimates:
mean of x mean of y 
0.6780000 0.1558071 

====================================================
Comparison of the boxes [ [2] histone ] and [ [2] vs [5] ]
	Welch Two Sample t-test

data:  t1 and t2
t = 15.6747, df = 51.355, p-value < 2.2e-16
alternative hypothesis: true difference in means is not equal to 0
95 percent confidence interval:
 0.4446514 0.5752577
sample estimates:
mean of x mean of y 
0.6780000 0.1680455 

====================================================
Comparison of the boxes [ [4] phosphatidylinositol-kinase ] and [ [3] vs [4] ]
	Welch Two Sample t-test

data:  t1 and t2
t = 14.4375, df = 47.838, p-value < 2.2e-16
alternative hypothesis: true difference in means is not equal to 0
95 percent confidence interval:
 0.2489678 0.3295409
sample estimates:
mean of x mean of y 
0.5924000 0.3031457 

====================================================
Comparison of the boxes [ [4] phosphatidylinositol-kinase ] and [ [4] vs [6] ]
	Welch Two Sample t-test

data:  t1 and t2
t = 11.3618, df = 46.493, p-value = 5.177e-15
alternative hypothesis: true difference in means is not equal to 0
95 percent confidence interval:
 0.1859800 0.2660385
sample estimates:
mean of x mean of y 
0.5924000 0.3663907 

====================================================
Comparison of the boxes [ [4] phosphatidylinositol-kinase ] and [ [2] vs [4] ]
	Welch Two Sample t-test

data:  t1 and t2
t = 21.5317, df = 51.129, p-value < 2.2e-16
alternative hypothesis: true difference in means is not equal to 0
95 percent confidence interval:
 0.3979892 0.4798308
sample estimates:
mean of x mean of y 
  0.59240   0.15349 

====================================================
Comparison of the boxes [ [4] phosphatidylinositol-kinase ] and [ [1] vs [4] ]
	Welch Two Sample t-test

data:  t1 and t2
t = 14.1573, df = 46.042, p-value < 2.2e-16
alternative hypothesis: true difference in means is not equal to 0
95 percent confidence interval:
 0.2409888 0.3208731
sample estimates:
mean of x mean of y 
 0.592400  0.311469 

====================================================
Comparison of the boxes [ [4] phosphatidylinositol-kinase ] and [ [4] vs [5] ]
	Welch Two Sample t-test

data:  t1 and t2
t = 17.6161, df = 56.669, p-value < 2.2e-16
alternative hypothesis: true difference in means is not equal to 0
95 percent confidence interval:
 0.3269689 0.4108493
sample estimates:
mean of x mean of y 
0.5924000 0.2234909 

====================================================
Comparison of the boxes [ [1] g-protein coupled receptor ] and [ [1] vs [3] ]
	Welch Two Sample t-test

data:  t1 and t2
t = 22.7499, df = 1058.586, p-value < 2.2e-16
alternative hypothesis: true difference in means is not equal to 0
95 percent confidence interval:
 0.1826600 0.2171436
sample estimates:
mean of x mean of y 
0.5649013 0.3649995 

====================================================
Comparison of the boxes [ [1] g-protein coupled receptor ] and [ [1] vs [6] ]
	Welch Two Sample t-test

data:  t1 and t2
t = 28.5347, df = 931.272, p-value < 2.2e-16
alternative hypothesis: true difference in means is not equal to 0
95 percent confidence interval:
 0.2258452 0.2592052
sample estimates:
mean of x mean of y 
0.5649013 0.3223761 

====================================================
Comparison of the boxes [ [1] g-protein coupled receptor ] and [ [1] vs [2] ]
	Welch Two Sample t-test

data:  t1 and t2
t = 45.19, df = 1123.838, p-value < 2.2e-16
alternative hypothesis: true difference in means is not equal to 0
95 percent confidence interval:
 0.3913319 0.4268563
sample estimates:
mean of x mean of y 
0.5649013 0.1558071 

====================================================
Comparison of the boxes [ [1] g-protein coupled receptor ] and [ [1] vs [4] ]
	Welch Two Sample t-test

data:  t1 and t2
t = 28.6519, df = 1057.842, p-value < 2.2e-16
alternative hypothesis: true difference in means is not equal to 0
95 percent confidence interval:
 0.2360761 0.2707884
sample estimates:
mean of x mean of y 
0.5649013 0.3114690 

====================================================
Comparison of the boxes [ [1] g-protein coupled receptor ] and [ [1] vs [5] ]
	Welch Two Sample t-test

data:  t1 and t2
t = 40.2147, df = 1096.155, p-value < 2.2e-16
alternative hypothesis: true difference in means is not equal to 0
95 percent confidence interval:
 0.3422527 0.3773637
sample estimates:
mean of x mean of y 
0.5649013 0.2050931 

====================================================
Comparison of the boxes [ [5] sulfate transporter ] and [ [3] vs [5] ]
	Welch Two Sample t-test

data:  t1 and t2
t = 12.5707, df = 72.065, p-value < 2.2e-16
alternative hypothesis: true difference in means is not equal to 0
95 percent confidence interval:
 0.1637154 0.2254245
sample estimates:
mean of x mean of y 
0.6675818 0.4730119 

====================================================
Comparison of the boxes [ [5] sulfate transporter ] and [ [5] vs [6] ]
	Welch Two Sample t-test

data:  t1 and t2
t = 30.0292, df = 59.193, p-value < 2.2e-16
alternative hypothesis: true difference in means is not equal to 0
95 percent confidence interval:
 0.4127514 0.4716816
sample estimates:
mean of x mean of y 
0.6675818 0.2253653 

====================================================
Comparison of the boxes [ [5] sulfate transporter ] and [ [2] vs [5] ]
	Welch Two Sample t-test

data:  t1 and t2
t = 29.479, df = 96.651, p-value < 2.2e-16
alternative hypothesis: true difference in means is not equal to 0
95 percent confidence interval:
 0.4659028 0.5331700
sample estimates:
mean of x mean of y 
0.6675818 0.1680455 

====================================================
Comparison of the boxes [ [5] sulfate transporter ] and [ [4] vs [5] ]
	Welch Two Sample t-test

data:  t1 and t2
t = 27.5026, df = 82.832, p-value < 2.2e-16
alternative hypothesis: true difference in means is not equal to 0
95 percent confidence interval:
 0.4119738 0.4762081
sample estimates:
mean of x mean of y 
0.6675818 0.2234909 

====================================================
Comparison of the boxes [ [5] sulfate transporter ] and [ [1] vs [5] ]
	Welch Two Sample t-test

data:  t1 and t2
t = 31.3406, df = 59.681, p-value < 2.2e-16
alternative hypothesis: true difference in means is not equal to 0
95 percent confidence interval:
 0.4329674 0.4920101
sample estimates:
mean of x mean of y 
0.6675818 0.2050931 

====================================================
====================================================

USING LIN
====================================================
Comparison of the boxes Intra-groups and Inter-groups
	Welch Two Sample t-test

data:  bxthreshold$value by bxthreshold$set
t = 103.0483, df = 6532.843, p-value < 2.2e-16
alternative hypothesis: true difference in means is not equal to 0
95 percent confidence interval:
 0.3190733 0.3314484
sample estimates:
 mean in group Intra-groups mean in group Inter-groups 
                  0.6756690                   0.3504082 

====================================================
Comparison of the boxes [ [3] neurotransmitter gated ion channel ] and [ [3] vs [6] ]
	Welch Two Sample t-test

data:  t1 and t2
t = 69.6338, df = 1624.219, p-value < 2.2e-16
alternative hypothesis: true difference in means is not equal to 0
95 percent confidence interval:
 0.3643216 0.3854407
sample estimates:
mean of x mean of y 
0.6916541 0.3167729 

====================================================
Comparison of the boxes [ [3] neurotransmitter gated ion channel ] and [ [1] vs [3] ]
	Welch Two Sample t-test

data:  t1 and t2
t = 57.1654, df = 2020.197, p-value < 2.2e-16
alternative hypothesis: true difference in means is not equal to 0
95 percent confidence interval:
 0.3207516 0.3435411
sample estimates:
mean of x mean of y 
0.6916541 0.3595078 

====================================================
Comparison of the boxes [ [3] neurotransmitter gated ion channel ] and [ [2] vs [3] ]
	Welch Two Sample t-test

data:  t1 and t2
t = 58.2708, df = 805.438, p-value < 2.2e-16
alternative hypothesis: true difference in means is not equal to 0
95 percent confidence interval:
 0.5208010 0.5571116
sample estimates:
mean of x mean of y 
0.6916541 0.1526978 

====================================================
Comparison of the boxes [ [3] neurotransmitter gated ion channel ] and [ [3] vs [4] ]
	Welch Two Sample t-test

data:  t1 and t2
t = 53.8306, df = 1135.439, p-value < 2.2e-16
alternative hypothesis: true difference in means is not equal to 0
95 percent confidence interval:
 0.3759084 0.4043477
sample estimates:
mean of x mean of y 
0.6916541 0.3015261 

====================================================
Comparison of the boxes [ [3] neurotransmitter gated ion channel ] and [ [3] vs [5] ]
	Welch Two Sample t-test

data:  t1 and t2
t = 9.6789, df = 1040.831, p-value < 2.2e-16
alternative hypothesis: true difference in means is not equal to 0
95 percent confidence interval:
 0.06251436 0.09430769
sample estimates:
mean of x mean of y 
0.6916541 0.6132431 

====================================================
Comparison of the boxes [ [6] tyrosine-protein kinase receptor ] and [ [3] vs [6] ]
	Welch Two Sample t-test

data:  t1 and t2
t = 77.1868, df = 3096.588, p-value < 2.2e-16
alternative hypothesis: true difference in means is not equal to 0
95 percent confidence interval:
 0.2952485 0.3106395
sample estimates:
mean of x mean of y 
0.6197170 0.3167729 

====================================================
Comparison of the boxes [ [6] tyrosine-protein kinase receptor ] and [ [2] vs [6] ]
	Welch Two Sample t-test

data:  t1 and t2
t = 7.3007, df = 610.865, p-value = 8.955e-13
alternative hypothesis: true difference in means is not equal to 0
95 percent confidence interval:
 0.06529121 0.11334273
sample estimates:
mean of x mean of y 
 0.619717  0.530400 

====================================================
Comparison of the boxes [ [6] tyrosine-protein kinase receptor ] and [ [4] vs [6] ]
	Welch Two Sample t-test

data:  t1 and t2
t = 16.0046, df = 1176.972, p-value < 2.2e-16
alternative hypothesis: true difference in means is not equal to 0
95 percent confidence interval:
 0.07076673 0.09054128
sample estimates:
mean of x mean of y 
 0.619717  0.539063 

====================================================
Comparison of the boxes [ [6] tyrosine-protein kinase receptor ] and [ [1] vs [6] ]
	Welch Two Sample t-test

data:  t1 and t2
t = 57.6639, df = 2933.333, p-value < 2.2e-16
alternative hypothesis: true difference in means is not equal to 0
95 percent confidence interval:
 0.2148405 0.2299655
sample estimates:
mean of x mean of y 
0.6197170 0.3973139 

====================================================
Comparison of the boxes [ [6] tyrosine-protein kinase receptor ] and [ [5] vs [6] ]
	Welch Two Sample t-test

data:  t1 and t2
t = 67.3798, df = 1013.467, p-value < 2.2e-16
alternative hypothesis: true difference in means is not equal to 0
95 percent confidence interval:
 0.3942151 0.4178653
sample estimates:
mean of x mean of y 
0.6197170 0.2136768 

====================================================
Comparison of the boxes [ [2] histone ] and [ [2] vs [3] ]
	Welch Two Sample t-test

data:  t1 and t2
t = 21.6126, df = 49.816, p-value < 2.2e-16
alternative hypothesis: true difference in means is not equal to 0
95 percent confidence interval:
 0.6321099 0.7616500
sample estimates:
mean of x mean of y 
0.8495778 0.1526978 

====================================================
Comparison of the boxes [ [2] histone ] and [ [2] vs [6] ]
	Welch Two Sample t-test

data:  t1 and t2
t = 9.5484, df = 57.467, p-value = 1.833e-13
alternative hypothesis: true difference in means is not equal to 0
95 percent confidence interval:
 0.2522525 0.3861030
sample estimates:
mean of x mean of y 
0.8495778 0.5304000 

====================================================
Comparison of the boxes [ [2] histone ] and [ [1] vs [2] ]
	Welch Two Sample t-test

data:  t1 and t2
t = 20.7743, df = 51.404, p-value < 2.2e-16
alternative hypothesis: true difference in means is not equal to 0
95 percent confidence interval:
 0.6099383 0.7404077
sample estimates:
mean of x mean of y 
0.8495778 0.1744048 

====================================================
Comparison of the boxes [ [2] histone ] and [ [2] vs [4] ]
	Welch Two Sample t-test

data:  t1 and t2
t = 10.2072, df = 85.728, p-value < 2.2e-16
alternative hypothesis: true difference in means is not equal to 0
95 percent confidence interval:
 0.3104077 0.4605678
sample estimates:
mean of x mean of y 
0.8495778 0.4640900 

====================================================
Comparison of the boxes [ [2] histone ] and [ [2] vs [5] ]
	Welch Two Sample t-test

data:  t1 and t2
t = 16.736, df = 99.365, p-value < 2.2e-16
alternative hypothesis: true difference in means is not equal to 0
95 percent confidence interval:
 0.5855089 0.7430103
sample estimates:
mean of x mean of y 
0.8495778 0.1853182 

====================================================
Comparison of the boxes [ [4] phosphatidylinositol-kinase ] and [ [3] vs [4] ]
	Welch Two Sample t-test

data:  t1 and t2
t = 22.6811, df = 53.534, p-value < 2.2e-16
alternative hypothesis: true difference in means is not equal to 0
95 percent confidence interval:
 0.3680654 0.4394602
sample estimates:
mean of x mean of y 
0.7052889 0.3015261 

====================================================
Comparison of the boxes [ [4] phosphatidylinositol-kinase ] and [ [4] vs [6] ]
	Welch Two Sample t-test

data:  t1 and t2
t = 9.5439, df = 49.092, p-value = 9.09e-13
alternative hypothesis: true difference in means is not equal to 0
95 percent confidence interval:
 0.1312268 0.2012251
sample estimates:
mean of x mean of y 
0.7052889 0.5390630 

====================================================
Comparison of the boxes [ [4] phosphatidylinositol-kinase ] and [ [2] vs [4] ]
	Welch Two Sample t-test

data:  t1 and t2
t = 8.8875, df = 138.605, p-value = 2.958e-15
alternative hypothesis: true difference in means is not equal to 0
95 percent confidence interval:
 0.1875389 0.2948588
sample estimates:
mean of x mean of y 
0.7052889 0.4640900 

====================================================
Comparison of the boxes [ [4] phosphatidylinositol-kinase ] and [ [1] vs [4] ]
	Welch Two Sample t-test

data:  t1 and t2
t = 17.208, df = 50.344, p-value < 2.2e-16
alternative hypothesis: true difference in means is not equal to 0
95 percent confidence interval:
 0.2664242 0.3368250
sample estimates:
mean of x mean of y 
0.7052889 0.4036643 

====================================================
Comparison of the boxes [ [4] phosphatidylinositol-kinase ] and [ [4] vs [5] ]
	Welch Two Sample t-test

data:  t1 and t2
t = 23.7173, df = 93.296, p-value < 2.2e-16
alternative hypothesis: true difference in means is not equal to 0
95 percent confidence interval:
 0.4568781 0.5403724
sample estimates:
mean of x mean of y 
0.7052889 0.2066636 

====================================================
Comparison of the boxes [ [1] g-protein coupled receptor ] and [ [1] vs [3] ]
	Welch Two Sample t-test

data:  t1 and t2
t = 53.1287, df = 1337.664, p-value < 2.2e-16
alternative hypothesis: true difference in means is not equal to 0
95 percent confidence interval:
 0.3602103 0.3878313
sample estimates:
mean of x mean of y 
0.7335286 0.3595078 

====================================================
Comparison of the boxes [ [1] g-protein coupled receptor ] and [ [1] vs [6] ]
	Welch Two Sample t-test

data:  t1 and t2
t = 50.5396, df = 1095.363, p-value < 2.2e-16
alternative hypothesis: true difference in means is not equal to 0
95 percent confidence interval:
 0.3231616 0.3492677
sample estimates:
mean of x mean of y 
0.7335286 0.3973139 

====================================================
Comparison of the boxes [ [1] g-protein coupled receptor ] and [ [1] vs [2] ]
	Welch Two Sample t-test

data:  t1 and t2
t = 51.4852, df = 827.681, p-value < 2.2e-16
alternative hypothesis: true difference in means is not equal to 0
95 percent confidence interval:
 0.5378076 0.5804400
sample estimates:
mean of x mean of y 
0.7335286 0.1744048 

====================================================
Comparison of the boxes [ [1] g-protein coupled receptor ] and [ [1] vs [4] ]
	Welch Two Sample t-test

data:  t1 and t2
t = 43.069, df = 1257.51, p-value < 2.2e-16
alternative hypothesis: true difference in means is not equal to 0
95 percent confidence interval:
 0.3148385 0.3448901
sample estimates:
mean of x mean of y 
0.7335286 0.4036643 

====================================================
Comparison of the boxes [ [1] g-protein coupled receptor ] and [ [1] vs [5] ]
	Welch Two Sample t-test

data:  t1 and t2
t = 76.3858, df = 1294.125, p-value < 2.2e-16
alternative hypothesis: true difference in means is not equal to 0
95 percent confidence interval:
 0.5903249 0.6214465
sample estimates:
mean of x mean of y 
0.7335286 0.1276429 

====================================================
Comparison of the boxes [ [5] sulfate transporter ] and [ [3] vs [5] ]
	Welch Two Sample t-test

data:  t1 and t2
t = 8.0659, df = 82.286, p-value = 5.066e-12
alternative hypothesis: true difference in means is not equal to 0
95 percent confidence interval:
 0.09070179 0.15008477
sample estimates:
mean of x mean of y 
0.7336364 0.6132431 

====================================================
Comparison of the boxes [ [5] sulfate transporter ] and [ [5] vs [6] ]
	Welch Two Sample t-test

data:  t1 and t2
t = 36.1348, df = 71.355, p-value < 2.2e-16
alternative hypothesis: true difference in means is not equal to 0
95 percent confidence interval:
 0.4912704 0.5486488
sample estimates:
mean of x mean of y 
0.7336364 0.2136768 

====================================================
Comparison of the boxes [ [5] sulfate transporter ] and [ [2] vs [5] ]
	Welch Two Sample t-test

data:  t1 and t2
t = 19.6537, df = 155.945, p-value < 2.2e-16
alternative hypothesis: true difference in means is not equal to 0
95 percent confidence interval:
 0.4932095 0.6034268
sample estimates:
mean of x mean of y 
0.7336364 0.1853182 

====================================================
Comparison of the boxes [ [5] sulfate transporter ] and [ [4] vs [5] ]
	Welch Two Sample t-test

data:  t1 and t2
t = 28.801, df = 136.755, p-value < 2.2e-16
alternative hypothesis: true difference in means is not equal to 0
95 percent confidence interval:
 0.4907911 0.5631544
sample estimates:
mean of x mean of y 
0.7336364 0.2066636 

====================================================
Comparison of the boxes [ [5] sulfate transporter ] and [ [1] vs [5] ]
	Welch Two Sample t-test

data:  t1 and t2
t = 42.3993, df = 69.447, p-value < 2.2e-16
alternative hypothesis: true difference in means is not equal to 0
95 percent confidence interval:
 0.577484 0.634503
sample estimates:
mean of x mean of y 
0.7336364 0.1276429 
