# Supplementary material for: Optimal Threshold Determination for Interpreting Semantic Similarity and Particularity: Application to the Comparison of Gene Sets and Metabolic Pathways Using GO and ChEBI
Source: PLoS One. 2015 Jul 31;10(7):e0133579. doi: 10.1371/journal.pone.0133579 (PMC4521860; doi:10.1371/journal.pone.0133579)
Supplement: S3 File — (TXT) [file pone.0133579.s003.txt]

USING WANG
====================================================
Comparison of the boxes Intra-groups and Inter-groups
	Welch Two Sample t-test

data:  bxthreshold$value by bxthreshold$set
t = 146.1756, df = 5339.46, p-value < 2.2e-16
alternative hypothesis: true difference in means is not equal to 0
95 percent confidence interval:
 0.4431965 0.4552458
sample estimates:
 mean in group Intra-groups mean in group Inter-groups 
                  0.6999554                   0.2507342 

====================================================
Comparison of the boxes [ [3] neurotransmitter gated ion channel ] and [ [3] vs [6] ]
	Welch Two Sample t-test

data:  t1 and t2
t = 70.2796, df = 1342.346, p-value < 2.2e-16
alternative hypothesis: true difference in means is not equal to 0
95 percent confidence interval:
 0.3877598 0.4100287
sample estimates:
mean of x mean of y 
0.6223198 0.2234255 

====================================================
Comparison of the boxes [ [3] neurotransmitter gated ion channel ] and [ [2] vs [3] ]
	Welch Two Sample t-test

data:  t1 and t2
t = 81.0209, df = 1477.708, p-value < 2.2e-16
alternative hypothesis: true difference in means is not equal to 0
95 percent confidence interval:
 0.4877952 0.5120009
sample estimates:
mean of x mean of y 
0.6223198 0.1224217 

====================================================
Comparison of the boxes [ [3] neurotransmitter gated ion channel ] and [ [3] vs [4] ]
	Welch Two Sample t-test

data:  t1 and t2
t = 78.3633, df = 1492.666, p-value < 2.2e-16
alternative hypothesis: true difference in means is not equal to 0
95 percent confidence interval:
 0.4847037 0.5095924
sample estimates:
mean of x mean of y 
0.6223198 0.1251717 

====================================================
Comparison of the boxes [ [3] neurotransmitter gated ion channel ] and [ [1] vs [3] ]
	Welch Two Sample t-test

data:  t1 and t2
t = 52.7416, df = 1778.563, p-value < 2.2e-16
alternative hypothesis: true difference in means is not equal to 0
95 percent confidence interval:
 0.3136393 0.3378668
sample estimates:
mean of x mean of y 
0.6223198 0.2965668 

====================================================
Comparison of the boxes [ [3] neurotransmitter gated ion channel ] and [ [3] vs [5] ]
	Welch Two Sample t-test

data:  t1 and t2
t = 46.1403, df = 1500.217, p-value < 2.2e-16
alternative hypothesis: true difference in means is not equal to 0
95 percent confidence interval:
 0.3035364 0.3304906
sample estimates:
mean of x mean of y 
0.6223198 0.3053063 

====================================================
Comparison of the boxes [ [6] tyrosine-protein kinase receptor ] and [ [3] vs [6] ]
	Welch Two Sample t-test

data:  t1 and t2
t = 149.1321, df = 2853.168, p-value < 2.2e-16
alternative hypothesis: true difference in means is not equal to 0
95 percent confidence interval:
 0.5079585 0.5214938
sample estimates:
mean of x mean of y 
0.7381516 0.2234255 

====================================================
Comparison of the boxes [ [6] tyrosine-protein kinase receptor ] and [ [2] vs [6] ]
	Welch Two Sample t-test

data:  t1 and t2
t = 88.5285, df = 971.816, p-value < 2.2e-16
alternative hypothesis: true difference in means is not equal to 0
95 percent confidence interval:
 0.4628390 0.4838236
sample estimates:
mean of x mean of y 
0.7381516 0.2648204 

====================================================
Comparison of the boxes [ [6] tyrosine-protein kinase receptor ] and [ [4] vs [6] ]
	Welch Two Sample t-test

data:  t1 and t2
t = 33.5889, df = 1143.345, p-value < 2.2e-16
alternative hypothesis: true difference in means is not equal to 0
95 percent confidence interval:
 0.1503485 0.1690029
sample estimates:
mean of x mean of y 
0.7381516 0.5784759 

====================================================
Comparison of the boxes [ [6] tyrosine-protein kinase receptor ] and [ [1] vs [6] ]
	Welch Two Sample t-test

data:  t1 and t2
t = 117.3406, df = 3017.303, p-value < 2.2e-16
alternative hypothesis: true difference in means is not equal to 0
95 percent confidence interval:
 0.4112281 0.4252048
sample estimates:
mean of x mean of y 
0.7381516 0.3199352 

====================================================
Comparison of the boxes [ [6] tyrosine-protein kinase receptor ] and [ [5] vs [6] ]
	Welch Two Sample t-test

data:  t1 and t2
t = 139.5585, df = 1376.131, p-value < 2.2e-16
alternative hypothesis: true difference in means is not equal to 0
95 percent confidence interval:
 0.6135625 0.6310573
sample estimates:
mean of x mean of y 
0.7381516 0.1158418 

====================================================
Comparison of the boxes [ [2] histone ] and [ [2] vs [3] ]
	Welch Two Sample t-test

data:  t1 and t2
t = 44.0366, df = 46.853, p-value < 2.2e-16
alternative hypothesis: true difference in means is not equal to 0
95 percent confidence interval:
 0.7519354 0.8239322
sample estimates:
mean of x mean of y 
0.9103556 0.1224217 

====================================================
Comparison of the boxes [ [2] histone ] and [ [2] vs [6] ]
	Welch Two Sample t-test

data:  t1 and t2
t = 35.4835, df = 50.061, p-value < 2.2e-16
alternative hypothesis: true difference in means is not equal to 0
95 percent confidence interval:
 0.6089955 0.6820749
sample estimates:
mean of x mean of y 
0.9103556 0.2648204 

====================================================
Comparison of the boxes [ [2] histone ] and [ [2] vs [4] ]
	Welch Two Sample t-test

data:  t1 and t2
t = 33.451, df = 72.917, p-value < 2.2e-16
alternative hypothesis: true difference in means is not equal to 0
95 percent confidence interval:
 0.6355029 0.7160282
sample estimates:
mean of x mean of y 
0.9103556 0.2345900 

====================================================
Comparison of the boxes [ [2] histone ] and [ [1] vs [2] ]
	Welch Two Sample t-test

data:  t1 and t2
t = 42.1238, df = 48.328, p-value < 2.2e-16
alternative hypothesis: true difference in means is not equal to 0
95 percent confidence interval:
 0.7233457 0.7958464
sample estimates:
mean of x mean of y 
0.9103556 0.1507595 

====================================================
Comparison of the boxes [ [2] histone ] and [ [2] vs [5] ]
	Welch Two Sample t-test

data:  t1 and t2
t = 43.73, df = 53.271, p-value < 2.2e-16
alternative hypothesis: true difference in means is not equal to 0
95 percent confidence interval:
 0.7717084 0.8458936
sample estimates:
mean of x mean of y 
0.9103556 0.1015545 

====================================================
Comparison of the boxes [ [4] phosphatidylinositol-kinase ] and [ [3] vs [4] ]
	Welch Two Sample t-test

data:  t1 and t2
t = 47.3805, df = 49.898, p-value < 2.2e-16
alternative hypothesis: true difference in means is not equal to 0
95 percent confidence interval:
 0.6381330 0.6946347
sample estimates:
mean of x mean of y 
0.7915556 0.1251717 

====================================================
Comparison of the boxes [ [4] phosphatidylinositol-kinase ] and [ [4] vs [6] ]
	Welch Two Sample t-test

data:  t1 and t2
t = 15.0496, df = 51.24, p-value < 2.2e-16
alternative hypothesis: true difference in means is not equal to 0
95 percent confidence interval:
 0.1846584 0.2415008
sample estimates:
mean of x mean of y 
0.7915556 0.5784759 

====================================================
Comparison of the boxes [ [4] phosphatidylinositol-kinase ] and [ [2] vs [4] ]
	Welch Two Sample t-test

data:  t1 and t2
t = 33.0737, df = 91.325, p-value < 2.2e-16
alternative hypothesis: true difference in means is not equal to 0
95 percent confidence interval:
 0.5235163 0.5904148
sample estimates:
mean of x mean of y 
0.7915556 0.2345900 

====================================================
Comparison of the boxes [ [4] phosphatidylinositol-kinase ] and [ [1] vs [4] ]
	Welch Two Sample t-test

data:  t1 and t2
t = 45.5433, df = 52.876, p-value < 2.2e-16
alternative hypothesis: true difference in means is not equal to 0
95 percent confidence interval:
 0.6213615 0.6786162
sample estimates:
mean of x mean of y 
0.7915556 0.1415667 

====================================================
Comparison of the boxes [ [4] phosphatidylinositol-kinase ] and [ [4] vs [5] ]
	Welch Two Sample t-test

data:  t1 and t2
t = 45.0447, df = 65.272, p-value < 2.2e-16
alternative hypothesis: true difference in means is not equal to 0
95 percent confidence interval:
 0.6508882 0.7112775
sample estimates:
mean of x mean of y 
0.7915556 0.1104727 

====================================================
Comparison of the boxes [ [1] g-protein coupled receptor ] and [ [1] vs [3] ]
	Welch Two Sample t-test

data:  t1 and t2
t = 57.1274, df = 1270.234, p-value < 2.2e-16
alternative hypothesis: true difference in means is not equal to 0
95 percent confidence interval:
 0.4036935 0.4324064
sample estimates:
mean of x mean of y 
0.7146167 0.2965668 

====================================================
Comparison of the boxes [ [1] g-protein coupled receptor ] and [ [1] vs [6] ]
	Welch Two Sample t-test

data:  t1 and t2
t = 56.7265, df = 1057.35, p-value < 2.2e-16
alternative hypothesis: true difference in means is not equal to 0
95 percent confidence interval:
 0.3810292 0.4083338
sample estimates:
mean of x mean of y 
0.7146167 0.3199352 

====================================================
Comparison of the boxes [ [1] g-protein coupled receptor ] and [ [1] vs [2] ]
	Welch Two Sample t-test

data:  t1 and t2
t = 73.725, df = 1249.421, p-value < 2.2e-16
alternative hypothesis: true difference in means is not equal to 0
95 percent confidence interval:
 0.5488526 0.5788618
sample estimates:
mean of x mean of y 
0.7146167 0.1507595 

====================================================
Comparison of the boxes [ [1] g-protein coupled receptor ] and [ [1] vs [4] ]
	Welch Two Sample t-test

data:  t1 and t2
t = 73.0565, df = 1271.724, p-value < 2.2e-16
alternative hypothesis: true difference in means is not equal to 0
95 percent confidence interval:
 0.5576616 0.5884385
sample estimates:
mean of x mean of y 
0.7146167 0.1415667 

====================================================
Comparison of the boxes [ [1] g-protein coupled receptor ] and [ [1] vs [5] ]
	Welch Two Sample t-test

data:  t1 and t2
t = 87.2508, df = 1098.772, p-value < 2.2e-16
alternative hypothesis: true difference in means is not equal to 0
95 percent confidence interval:
 0.6050732 0.6329135
sample estimates:
 mean of x  mean of y 
0.71461672 0.09562338 

====================================================
Comparison of the boxes [ [5] sulfate transporter ] and [ [3] vs [5] ]
	Welch Two Sample t-test

data:  t1 and t2
t = 26.2946, df = 64.97, p-value < 2.2e-16
alternative hypothesis: true difference in means is not equal to 0
95 percent confidence interval:
 0.3559454 0.4144601
sample estimates:
mean of x mean of y 
0.6905091 0.3053063 

====================================================
Comparison of the boxes [ [5] sulfate transporter ] and [ [5] vs [6] ]
	Welch Two Sample t-test

data:  t1 and t2
t = 39.8855, df = 60.83, p-value < 2.2e-16
alternative hypothesis: true difference in means is not equal to 0
95 percent confidence interval:
 0.5458553 0.6034794
sample estimates:
mean of x mean of y 
0.6905091 0.1158418 

====================================================
Comparison of the boxes [ [5] sulfate transporter ] and [ [2] vs [5] ]
	Welch Two Sample t-test

data:  t1 and t2
t = 39.0558, df = 72.073, p-value < 2.2e-16
alternative hypothesis: true difference in means is not equal to 0
95 percent confidence interval:
 0.5588940 0.6190151
sample estimates:
mean of x mean of y 
0.6905091 0.1015545 

====================================================
Comparison of the boxes [ [5] sulfate transporter ] and [ [4] vs [5] ]
	Welch Two Sample t-test

data:  t1 and t2
t = 37.562, df = 78.424, p-value < 2.2e-16
alternative hypothesis: true difference in means is not equal to 0
95 percent confidence interval:
 0.5492961 0.6107766
sample estimates:
mean of x mean of y 
0.6905091 0.1104727 

====================================================
Comparison of the boxes [ [5] sulfate transporter ] and [ [1] vs [5] ]
	Welch Two Sample t-test

data:  t1 and t2
t = 41.8219, df = 57.799, p-value < 2.2e-16
alternative hypothesis: true difference in means is not equal to 0
95 percent confidence interval:
 0.5664107 0.6233608
sample estimates:
 mean of x  mean of y 
0.69050909 0.09562338 

====================================================
====================================================

USING LIN
====================================================
Comparison of the boxes Intra-groups and Inter-groups
	Welch Two Sample t-test

data:  bxthreshold$value by bxthreshold$set
t = 115.2591, df = 2611.346, p-value < 2.2e-16
alternative hypothesis: true difference in means is not equal to 0
95 percent confidence interval:
 0.6350433 0.6570249
sample estimates:
 mean in group Intra-groups mean in group Inter-groups 
                  0.8622102                   0.2161761 

====================================================
Comparison of the boxes [ [3] neurotransmitter gated ion channel ] and [ [3] vs [6] ]
	Welch Two Sample t-test

data:  t1 and t2
t = 117.719, df = 962.097, p-value < 2.2e-16
alternative hypothesis: true difference in means is not equal to 0
95 percent confidence interval:
 0.7946632 0.8216072
sample estimates:
mean of x mean of y 
0.9296110 0.1214758 

====================================================
Comparison of the boxes [ [3] neurotransmitter gated ion channel ] and [ [1] vs [3] ]
	Welch Two Sample t-test

data:  t1 and t2
t = 93.1202, df = 1370.924, p-value < 2.2e-16
alternative hypothesis: true difference in means is not equal to 0
95 percent confidence interval:
 0.6902161 0.7199225
sample estimates:
mean of x mean of y 
0.9296110 0.2245417 

====================================================
Comparison of the boxes [ [3] neurotransmitter gated ion channel ] and [ [2] vs [3] ]
	Welch Two Sample t-test

data:  t1 and t2
t = 104.8859, df = 1298.549, p-value < 2.2e-16
alternative hypothesis: true difference in means is not equal to 0
95 percent confidence interval:
 0.8477760 0.8800942
sample estimates:
 mean of x  mean of y 
0.92961105 0.06567593 

====================================================
Comparison of the boxes [ [3] neurotransmitter gated ion channel ] and [ [3] vs [4] ]
	Welch Two Sample t-test

data:  t1 and t2
t = 116.9723, df = 1222.862, p-value < 2.2e-16
alternative hypothesis: true difference in means is not equal to 0
95 percent confidence interval:
 0.8654570 0.8949838
sample estimates:
 mean of x  mean of y 
0.92961105 0.04939063 

====================================================
Comparison of the boxes [ [3] neurotransmitter gated ion channel ] and [ [3] vs [5] ]
	Welch Two Sample t-test

data:  t1 and t2
t = 48.4734, df = 1312.941, p-value < 2.2e-16
alternative hypothesis: true difference in means is not equal to 0
95 percent confidence interval:
 0.3682288 0.3992912
sample estimates:
mean of x mean of y 
0.9296110 0.5458511 

====================================================
Comparison of the boxes [ [2] histone ] and [ [2] vs [3] ]
	Welch Two Sample t-test

data:  t1 and t2
t = 154.3109, df = 187.987, p-value < 2.2e-16
alternative hypothesis: true difference in means is not equal to 0
95 percent confidence interval:
 0.9881724 1.0137646
sample estimates:
 mean of x  mean of y 
1.06664444 0.06567593 

====================================================
Comparison of the boxes [ [2] histone ] and [ [2] vs [6] ]
	Welch Two Sample t-test

data:  t1 and t2
t = 10.1722, df = 478.466, p-value < 2.2e-16
alternative hypothesis: true difference in means is not equal to 0
95 percent confidence interval:
 0.08596455 0.12712680
sample estimates:
mean of x mean of y 
1.0666444 0.9600988 

====================================================
Comparison of the boxes [ [2] histone ] and [ [1] vs [2] ]
	Welch Two Sample t-test

data:  t1 and t2
t = 153.3799, df = 186.233, p-value < 2.2e-16
alternative hypothesis: true difference in means is not equal to 0
95 percent confidence interval:
 0.9810458 1.0066112
sample estimates:
 mean of x  mean of y 
1.06664444 0.07281598 

====================================================
Comparison of the boxes [ [2] histone ] and [ [2] vs [4] ]
	Welch Two Sample t-test

data:  t1 and t2
t = 4.6924, df = 95.617, p-value = 8.994e-06
alternative hypothesis: true difference in means is not equal to 0
95 percent confidence interval:
 0.06161227 0.15196550
sample estimates:
mean of x mean of y 
1.0666444 0.9598556 

====================================================
Comparison of the boxes [ [2] histone ] and [ [2] vs [5] ]
	Welch Two Sample t-test

data:  t1 and t2
t = 122.6751, df = 152.66, p-value < 2.2e-16
alternative hypothesis: true difference in means is not equal to 0
95 percent confidence interval:
 1.018894 1.052249
sample estimates:
 mean of x  mean of y 
1.06664444 0.03107273 

====================================================
Comparison of the boxes [ [1] g-protein coupled receptor ] and [ [1] vs [3] ]
	Welch Two Sample t-test

data:  t1 and t2
t = 67.6365, df = 1190.058, p-value < 2.2e-16
alternative hypothesis: true difference in means is not equal to 0
95 percent confidence interval:
 0.5413814 0.5737278
sample estimates:
mean of x mean of y 
0.7820963 0.2245417 

====================================================
Comparison of the boxes [ [1] g-protein coupled receptor ] and [ [1] vs [6] ]
	Welch Two Sample t-test

data:  t1 and t2
t = 66.0002, df = 904.548, p-value < 2.2e-16
alternative hypothesis: true difference in means is not equal to 0
95 percent confidence interval:
 0.4901212 0.5201631
sample estimates:
mean of x mean of y 
0.7820963 0.2769542 

====================================================
Comparison of the boxes [ [1] g-protein coupled receptor ] and [ [1] vs [2] ]
	Welch Two Sample t-test

data:  t1 and t2
t = 80.1163, df = 1210.608, p-value < 2.2e-16
alternative hypothesis: true difference in means is not equal to 0
95 percent confidence interval:
 0.6919111 0.7266495
sample estimates:
 mean of x  mean of y 
0.78209630 0.07281598 

====================================================
Comparison of the boxes [ [1] g-protein coupled receptor ] and [ [1] vs [4] ]
	Welch Two Sample t-test

data:  t1 and t2
t = 90.41, df = 1078.285, p-value < 2.2e-16
alternative hypothesis: true difference in means is not equal to 0
95 percent confidence interval:
 0.7198093 0.7517465
sample estimates:
mean of x mean of y 
0.7820963 0.0463184 

====================================================
Comparison of the boxes [ [1] g-protein coupled receptor ] and [ [1] vs [5] ]
	Welch Two Sample t-test

data:  t1 and t2
t = 100.3326, df = 916.081, p-value < 2.2e-16
alternative hypothesis: true difference in means is not equal to 0
95 percent confidence interval:
 0.756638 0.786829
sample estimates:
 mean of x  mean of y 
0.78209630 0.01036283 

====================================================
Comparison of the boxes [ [5] sulfate transporter ] and [ [3] vs [5] ]
	Welch Two Sample t-test

data:  t1 and t2
t = 20.7643, df = 68.196, p-value < 2.2e-16
alternative hypothesis: true difference in means is not equal to 0
95 percent confidence interval:
 0.2386503 0.2893931
sample estimates:
mean of x mean of y 
0.8098727 0.5458511 

====================================================
Comparison of the boxes [ [5] sulfate transporter ] and [ [5] vs [6] ]
	Welch Two Sample t-test

data:  t1 and t2
t = 62.7953, df = 60.127, p-value < 2.2e-16
alternative hypothesis: true difference in means is not equal to 0
95 percent confidence interval:
 0.7487793 0.7980503
sample estimates:
 mean of x  mean of y 
0.80987273 0.03645791 

====================================================
Comparison of the boxes [ [5] sulfate transporter ] and [ [2] vs [5] ]
	Welch Two Sample t-test

data:  t1 and t2
t = 55.6247, df = 94.255, p-value < 2.2e-16
alternative hypothesis: true difference in means is not equal to 0
95 percent confidence interval:
 0.7510017 0.8065983
sample estimates:
 mean of x  mean of y 
0.80987273 0.03107273 

====================================================
Comparison of the boxes [ [5] sulfate transporter ] and [ [4] vs [5] ]
	Welch Two Sample t-test

data:  t1 and t2
t = 56.6155, df = 87.707, p-value < 2.2e-16
alternative hypothesis: true difference in means is not equal to 0
95 percent confidence interval:
 0.7476459 0.8020450
sample estimates:
 mean of x  mean of y 
0.80987273 0.03502727 

====================================================
Comparison of the boxes [ [5] sulfate transporter ] and [ [1] vs [5] ]
	Welch Two Sample t-test

data:  t1 and t2
t = 65.8224, df = 56.887, p-value < 2.2e-16
alternative hypothesis: true difference in means is not equal to 0
95 percent confidence interval:
 0.7751860 0.8238338
sample estimates:
 mean of x  mean of y 
0.80987273 0.01036283 
