# Supplementary material for: Optimal Threshold Determination for Interpreting Semantic Similarity and Particularity: Application to the Comparison of Gene Sets and Metabolic Pathways Using GO and ChEBI
Source: PLoS One. 2015 Jul 31;10(7):e0133579. doi: 10.1371/journal.pone.0133579 (PMC4521860; doi:10.1371/journal.pone.0133579)
Supplement: S4 File — (TXT) [file pone.0133579.s004.txt]

USING WANG
====================================================
Comparison of the boxes Intra-groups and Inter-groups
	Welch Two Sample t-test

data:  bxthreshold$value by bxthreshold$set
t = 151.0806, df = 19185.58, p-value < 2.2e-16
alternative hypothesis: true difference in means is not equal to 0
95 percent confidence interval:
 0.2471280 0.2536246
sample estimates:
 mean in group Intra-groups mean in group Inter-groups 
                  0.6142337                   0.3638574 

====================================================
Comparison of the boxes [ [5] Termination of O-glycan biosynthesis ] and [ [1] vs [5] ]
	Welch Two Sample t-test

data:  t1 and t2
t = 23.9061, df = 339.55, p-value < 2.2e-16
alternative hypothesis: true difference in means is not equal to 0
95 percent confidence interval:
 0.2044643 0.2411272
sample estimates:
mean of x mean of y 
0.6318800 0.4090842 

====================================================
Comparison of the boxes [ [5] Termination of O-glycan biosynthesis ] and [ [2] vs [5] ]
	Welch Two Sample t-test

data:  t1 and t2
t = 19.5349, df = 378.835, p-value < 2.2e-16
alternative hypothesis: true difference in means is not equal to 0
95 percent confidence interval:
 0.1683421 0.2060230
sample estimates:
mean of x mean of y 
0.6318800 0.4446975 

====================================================
Comparison of the boxes [ [5] Termination of O-glycan biosynthesis ] and [ [4] vs [5] ]
	Welch Two Sample t-test

data:  t1 and t2
t = 27.1107, df = 391.299, p-value < 2.2e-16
alternative hypothesis: true difference in means is not equal to 0
95 percent confidence interval:
 0.2429378 0.2809281
sample estimates:
mean of x mean of y 
 0.631880  0.369947 

====================================================
Comparison of the boxes [ [5] Termination of O-glycan biosynthesis ] and [ [3] vs [5] ]
	Welch Two Sample t-test

data:  t1 and t2
t = 30.0883, df = 390.614, p-value < 2.2e-16
alternative hypothesis: true difference in means is not equal to 0
95 percent confidence interval:
 0.2715096 0.3094726
sample estimates:
mean of x mean of y 
0.6318800 0.3413889 

====================================================
Comparison of the boxes [ [3] Potassium channels ] and [ [3] vs [5] ]
	Welch Two Sample t-test

data:  t1 and t2
t = 58.184, df = 6570.721, p-value < 2.2e-16
alternative hypothesis: true difference in means is not equal to 0
95 percent confidence interval:
 0.2260168 0.2417777
sample estimates:
mean of x mean of y 
0.5752861 0.3413889 

====================================================
Comparison of the boxes [ [3] Potassium channels ] and [ [1] vs [3] ]
	Welch Two Sample t-test

data:  t1 and t2
t = 103.9164, df = 6196.135, p-value < 2.2e-16
alternative hypothesis: true difference in means is not equal to 0
95 percent confidence interval:
 0.3031554 0.3148131
sample estimates:
mean of x mean of y 
0.5752861 0.2663019 

====================================================
Comparison of the boxes [ [3] Potassium channels ] and [ [2] vs [3] ]
	Welch Two Sample t-test

data:  t1 and t2
t = 70.4186, df = 8772.285, p-value < 2.2e-16
alternative hypothesis: true difference in means is not equal to 0
95 percent confidence interval:
 0.2330854 0.2464337
sample estimates:
mean of x mean of y 
0.5752861 0.3355266 

====================================================
Comparison of the boxes [ [3] Potassium channels ] and [ [3] vs [4] ]
	Welch Two Sample t-test

data:  t1 and t2
t = 74.3209, df = 8550.996, p-value < 2.2e-16
alternative hypothesis: true difference in means is not equal to 0
95 percent confidence interval:
 0.2426323 0.2557780
sample estimates:
mean of x mean of y 
0.5752861 0.3260810 

====================================================
Comparison of the boxes [ [1] Chromosome maintenance ] and [ [1] vs [5] ]
	Welch Two Sample t-test

data:  t1 and t2
t = 107.2459, df = 8134.139, p-value < 2.2e-16
alternative hypothesis: true difference in means is not equal to 0
95 percent confidence interval:
 0.2451537 0.2542825
sample estimates:
mean of x mean of y 
0.6588024 0.4090842 

====================================================
Comparison of the boxes [ [1] Chromosome maintenance ] and [ [1] vs [3] ]
	Welch Two Sample t-test

data:  t1 and t2
t = 185.8762, df = 8905.699, p-value < 2.2e-16
alternative hypothesis: true difference in means is not equal to 0
95 percent confidence interval:
 0.3883612 0.3966398
sample estimates:
mean of x mean of y 
0.6588024 0.2663019 

====================================================
Comparison of the boxes [ [1] Chromosome maintenance ] and [ [1] vs [2] ]
	Welch Two Sample t-test

data:  t1 and t2
t = 101.0853, df = 9757.118, p-value < 2.2e-16
alternative hypothesis: true difference in means is not equal to 0
95 percent confidence interval:
 0.2231096 0.2319336
sample estimates:
mean of x mean of y 
0.6588024 0.4312808 

====================================================
Comparison of the boxes [ [1] Chromosome maintenance ] and [ [1] vs [4] ]
	Welch Two Sample t-test

data:  t1 and t2
t = 62.8434, df = 11003.08, p-value < 2.2e-16
alternative hypothesis: true difference in means is not equal to 0
95 percent confidence interval:
 0.1632285 0.1737390
sample estimates:
mean of x mean of y 
0.6588024 0.4903186 

====================================================
Comparison of the boxes [ [4] Protein folding ] and [ [4] vs [5] ]
	Welch Two Sample t-test

data:  t1 and t2
t = 29.6398, df = 2117.961, p-value < 2.2e-16
alternative hypothesis: true difference in means is not equal to 0
95 percent confidence interval:
 0.1698064 0.1938685
sample estimates:
mean of x mean of y 
0.5517845 0.3699470 

====================================================
Comparison of the boxes [ [4] Protein folding ] and [ [3] vs [4] ]
	Welch Two Sample t-test

data:  t1 and t2
t = 39.5389, df = 1716.597, p-value < 2.2e-16
alternative hypothesis: true difference in means is not equal to 0
95 percent confidence interval:
 0.2145073 0.2368996
sample estimates:
mean of x mean of y 
0.5517845 0.3260810 

====================================================
Comparison of the boxes [ [4] Protein folding ] and [ [1] vs [4] ]
	Welch Two Sample t-test

data:  t1 and t2
t = 10.7141, df = 1750.352, p-value < 2.2e-16
alternative hypothesis: true difference in means is not equal to 0
95 percent confidence interval:
 0.05021392 0.07271782
sample estimates:
mean of x mean of y 
0.5517845 0.4903186 

====================================================
Comparison of the boxes [ [4] Protein folding ] and [ [2] vs [4] ]
	Welch Two Sample t-test

data:  t1 and t2
t = 25.8366, df = 1846.588, p-value < 2.2e-16
alternative hypothesis: true difference in means is not equal to 0
95 percent confidence interval:
 0.1391467 0.1620072
sample estimates:
mean of x mean of y 
0.5517845 0.4012075 

====================================================
Comparison of the boxes [ [2] Mitochondrial protein import ] and [ [2] vs [5] ]
	Welch Two Sample t-test

data:  t1 and t2
t = 37.8501, df = 2223.938, p-value < 2.2e-16
alternative hypothesis: true difference in means is not equal to 0
95 percent confidence interval:
 0.1792794 0.1988716
sample estimates:
mean of x mean of y 
0.6337730 0.4446975 

====================================================
Comparison of the boxes [ [2] Mitochondrial protein import ] and [ [2] vs [3] ]
	Welch Two Sample t-test

data:  t1 and t2
t = 63.9003, df = 1922.727, p-value < 2.2e-16
alternative hypothesis: true difference in means is not equal to 0
95 percent confidence interval:
 0.2890927 0.3074000
sample estimates:
mean of x mean of y 
0.6337730 0.3355266 

====================================================
Comparison of the boxes [ [2] Mitochondrial protein import ] and [ [1] vs [2] ]
	Welch Two Sample t-test

data:  t1 and t2
t = 45.6917, df = 1577.571, p-value < 2.2e-16
alternative hypothesis: true difference in means is not equal to 0
95 percent confidence interval:
 0.1937996 0.2111849
sample estimates:
mean of x mean of y 
0.6337730 0.4312808 

====================================================
Comparison of the boxes [ [2] Mitochondrial protein import ] and [ [2] vs [4] ]
	Welch Two Sample t-test

data:  t1 and t2
t = 48.6888, df = 2061.679, p-value < 2.2e-16
alternative hypothesis: true difference in means is not equal to 0
95 percent confidence interval:
 0.2231980 0.2419329
sample estimates:
mean of x mean of y 
0.6337730 0.4012075 

====================================================
====================================================

USING LIN
====================================================
Comparison of the boxes Intra-groups and Inter-groups
	Welch Two Sample t-test

data:  bxthreshold$value by bxthreshold$set
t = 212.2609, df = 24434.7, p-value < 2.2e-16
alternative hypothesis: true difference in means is not equal to 0
95 percent confidence interval:
 0.3841121 0.3912722
sample estimates:
 mean in group Intra-groups mean in group Inter-groups 
                  0.7143898                   0.3266976 

====================================================
Comparison of the boxes [ [5] Termination of O-glycan biosynthesis ] and [ [1] vs [5] ]
	Welch Two Sample t-test

data:  t1 and t2
t = 39.7372, df = 355.28, p-value < 2.2e-16
alternative hypothesis: true difference in means is not equal to 0
95 percent confidence interval:
 0.4049738 0.4471468
sample estimates:
mean of x mean of y 
0.6861662 0.2601059 

====================================================
Comparison of the boxes [ [5] Termination of O-glycan biosynthesis ] and [ [2] vs [5] ]
	Welch Two Sample t-test

data:  t1 and t2
t = 22.8909, df = 492.187, p-value < 2.2e-16
alternative hypothesis: true difference in means is not equal to 0
95 percent confidence interval:
 0.2442453 0.2901107
sample estimates:
mean of x mean of y 
0.6861662 0.4189882 

====================================================
Comparison of the boxes [ [5] Termination of O-glycan biosynthesis ] and [ [3] vs [5] ]
	Welch Two Sample t-test

data:  t1 and t2
t = 16.9639, df = 483.489, p-value < 2.2e-16
alternative hypothesis: true difference in means is not equal to 0
95 percent confidence interval:
 0.1739621 0.2195404
sample estimates:
mean of x mean of y 
0.6861662 0.4894149 

====================================================
Comparison of the boxes [ [5] Termination of O-glycan biosynthesis ] and [ [4] vs [5] ]
	Welch Two Sample t-test

data:  t1 and t2
t = 39.3391, df = 400.81, p-value < 2.2e-16
alternative hypothesis: true difference in means is not equal to 0
95 percent confidence interval:
 0.4132651 0.4567421
sample estimates:
mean of x mean of y 
0.6861662 0.2511626 

====================================================
Comparison of the boxes [ [3] Potassium channels ] and [ [3] vs [5] ]
	Welch Two Sample t-test

data:  t1 and t2
t = 52.7347, df = 3424.733, p-value < 2.2e-16
alternative hypothesis: true difference in means is not equal to 0
95 percent confidence interval:
 0.2722561 0.2932826
sample estimates:
mean of x mean of y 
0.7721843 0.4894149 

====================================================
Comparison of the boxes [ [3] Potassium channels ] and [ [1] vs [3] ]
	Welch Two Sample t-test

data:  t1 and t2
t = 246.5217, df = 9400.993, p-value < 2.2e-16
alternative hypothesis: true difference in means is not equal to 0
95 percent confidence interval:
 0.5909406 0.6004136
sample estimates:
mean of x mean of y 
0.7721843 0.1765072 

====================================================
Comparison of the boxes [ [3] Potassium channels ] and [ [2] vs [3] ]
	Welch Two Sample t-test

data:  t1 and t2
t = 84.5896, df = 8816.506, p-value < 2.2e-16
alternative hypothesis: true difference in means is not equal to 0
95 percent confidence interval:
 0.3006432 0.3149076
sample estimates:
mean of x mean of y 
0.7721843 0.4644089 

====================================================
Comparison of the boxes [ [3] Potassium channels ] and [ [3] vs [4] ]
	Welch Two Sample t-test

data:  t1 and t2
t = 168.933, df = 10018.13, p-value < 2.2e-16
alternative hypothesis: true difference in means is not equal to 0
95 percent confidence interval:
 0.5056454 0.5175176
sample estimates:
mean of x mean of y 
0.7721843 0.2606028 

====================================================
Comparison of the boxes [ [1] Chromosome maintenance ] and [ [1] vs [5] ]
	Welch Two Sample t-test

data:  t1 and t2
t = 136.6522, df = 7168.652, p-value < 2.2e-16
alternative hypothesis: true difference in means is not equal to 0
95 percent confidence interval:
 0.4293139 0.4418103
sample estimates:
mean of x mean of y 
0.6956679 0.2601059 

====================================================
Comparison of the boxes [ [1] Chromosome maintenance ] and [ [1] vs [3] ]
	Welch Two Sample t-test

data:  t1 and t2
t = 199.0223, df = 9556.958, p-value < 2.2e-16
alternative hypothesis: true difference in means is not equal to 0
95 percent confidence interval:
 0.5140475 0.5242741
sample estimates:
mean of x mean of y 
0.6956679 0.1765072 

====================================================
Comparison of the boxes [ [1] Chromosome maintenance ] and [ [1] vs [2] ]
	Welch Two Sample t-test

data:  t1 and t2
t = 115.7157, df = 10436.06, p-value < 2.2e-16
alternative hypothesis: true difference in means is not equal to 0
95 percent confidence interval:
 0.3253002 0.3365111
sample estimates:
mean of x mean of y 
0.6956679 0.3647623 

====================================================
Comparison of the boxes [ [1] Chromosome maintenance ] and [ [1] vs [4] ]
	Welch Two Sample t-test

data:  t1 and t2
t = 84.5015, df = 10990.1, p-value < 2.2e-16
alternative hypothesis: true difference in means is not equal to 0
95 percent confidence interval:
 0.2544815 0.2665683
sample estimates:
mean of x mean of y 
0.6956679 0.4351430 

====================================================
Comparison of the boxes [ [4] Protein folding ] and [ [4] vs [5] ]
	Welch Two Sample t-test

data:  t1 and t2
t = 39.5798, df = 2102.85, p-value < 2.2e-16
alternative hypothesis: true difference in means is not equal to 0
95 percent confidence interval:
 0.2824995 0.3119534
sample estimates:
mean of x mean of y 
0.5483890 0.2511626 

====================================================
Comparison of the boxes [ [4] Protein folding ] and [ [3] vs [4] ]
	Welch Two Sample t-test

data:  t1 and t2
t = 41.0887, df = 1714.234, p-value < 2.2e-16
alternative hypothesis: true difference in means is not equal to 0
95 percent confidence interval:
 0.2740488 0.3015235
sample estimates:
mean of x mean of y 
0.5483890 0.2606028 

====================================================
Comparison of the boxes [ [4] Protein folding ] and [ [1] vs [4] ]
	Welch Two Sample t-test

data:  t1 and t2
t = 16.2737, df = 1672.061, p-value < 2.2e-16
alternative hypothesis: true difference in means is not equal to 0
95 percent confidence interval:
 0.09959703 0.12689484
sample estimates:
mean of x mean of y 
 0.548389  0.435143 

====================================================
Comparison of the boxes [ [4] Protein folding ] and [ [2] vs [4] ]
	Welch Two Sample t-test

data:  t1 and t2
t = 24.5364, df = 1808.281, p-value < 2.2e-16
alternative hypothesis: true difference in means is not equal to 0
95 percent confidence interval:
 0.1605607 0.1884589
sample estimates:
mean of x mean of y 
0.5483890 0.3738792 

====================================================
Comparison of the boxes [ [2] Mitochondrial protein import ] and [ [2] vs [5] ]
	Welch Two Sample t-test

data:  t1 and t2
t = 50.711, df = 2605.672, p-value < 2.2e-16
alternative hypothesis: true difference in means is not equal to 0
95 percent confidence interval:
 0.3273204 0.3536520
sample estimates:
mean of x mean of y 
0.7594744 0.4189882 

====================================================
Comparison of the boxes [ [2] Mitochondrial protein import ] and [ [2] vs [3] ]
	Welch Two Sample t-test

data:  t1 and t2
t = 55.9067, df = 2789.081, p-value < 2.2e-16
alternative hypothesis: true difference in means is not equal to 0
95 percent confidence interval:
 0.2847166 0.3054143
sample estimates:
mean of x mean of y 
0.7594744 0.4644089 

====================================================
Comparison of the boxes [ [2] Mitochondrial protein import ] and [ [1] vs [2] ]
	Welch Two Sample t-test

data:  t1 and t2
t = 84.4824, df = 1808.24, p-value < 2.2e-16
alternative hypothesis: true difference in means is not equal to 0
95 percent confidence interval:
 0.3855488 0.4038754
sample estimates:
mean of x mean of y 
0.7594744 0.3647623 

====================================================
Comparison of the boxes [ [2] Mitochondrial protein import ] and [ [2] vs [4] ]
	Welch Two Sample t-test

data:  t1 and t2
t = 76.6365, df = 2306.15, p-value < 2.2e-16
alternative hypothesis: true difference in means is not equal to 0
95 percent confidence interval:
 0.3757285 0.3954619
sample estimates:
mean of x mean of y 
0.7594744 0.3738792 
