# Supplementary material for: Optimal Threshold Determination for Interpreting Semantic Similarity and Particularity: Application to the Comparison of Gene Sets and Metabolic Pathways Using GO and ChEBI
Source: PLoS One. 2015 Jul 31;10(7):e0133579. doi: 10.1371/journal.pone.0133579 (PMC4521860; doi:10.1371/journal.pone.0133579)
Supplement: S7 File — (TXT) [file pone.0133579.s007.txt]

USING SIM UI
====================================================
Comparison of the boxes Intra-groups and Inter-groups
	Welch Two Sample t-test

data:  bxthreshold$value by bxthreshold$set
t = 113.8057, df = 674.823, p-value < 2.2e-16
alternative hypothesis: true difference in means is not equal to 0
95 percent confidence interval:
 0.5377756 0.5566578
sample estimates:
 mean in group Intra-groups mean in group Inter-groups 
                  0.8679967                   0.3207800 

====================================================
Comparison of the boxes [ [1] vs [2] ] and [ [2] ]
	Welch Two Sample t-test

data:  t1 and t2
t = -49.9987, df = 173.323, p-value < 2.2e-16
alternative hypothesis: true difference in means is not equal to 0
95 percent confidence interval:
 -0.5957779 -0.5505264
sample estimates:
mean of x mean of y 
0.3207800 0.8939322 

====================================================
Comparison of the boxes [ [1] vs [2] ] and [ [1] ]
	Welch Two Sample t-test

data:  t1 and t2
t = -112.4246, df = 485.289, p-value < 2.2e-16
alternative hypothesis: true difference in means is not equal to 0
95 percent confidence interval:
 -0.5464070 -0.5276358
sample estimates:
mean of x mean of y 
0.3207800 0.8578014 

====================================================
====================================================

USING SIM GIC
====================================================
Comparison of the boxes Intra-groups and Inter-groups
	Welch Two Sample t-test

data:  bxthreshold$value by bxthreshold$set
t = 31.802, df = 607.085, p-value < 2.2e-16
alternative hypothesis: true difference in means is not equal to 0
95 percent confidence interval:
 0.3753626 0.4247737
sample estimates:
 mean in group Intra-groups mean in group Inter-groups 
                0.409863432                 0.009795298 

====================================================
Comparison of the boxes [ [1] vs [2] ] and [ [2] ]
	Welch Two Sample t-test

data:  t1 and t2
t = -18.8909, df = 170.11, p-value < 2.2e-16
alternative hypothesis: true difference in means is not equal to 0
95 percent confidence interval:
 -0.6048543 -0.4904050
sample estimates:
  mean of x   mean of y 
0.009795298 0.557424971 

====================================================
Comparison of the boxes [ [1] vs [2] ] and [ [1] ]
	Welch Two Sample t-test

data:  t1 and t2
t = -27.9066, df = 435.576, p-value < 2.2e-16
alternative hypothesis: true difference in means is not equal to 0
95 percent confidence interval:
 -0.3661521 -0.3179703
sample estimates:
  mean of x   mean of y 
0.009795298 0.351856483 
